# Supplementary material for: Biocrusts intensify water redistribution and improve water availability to dryland vegetation: insights from a spatially-explicit ecohydrological model
Source: Front Microbiol. 2023 Jun 27;14:1179291. doi: 10.3389/fmicb.2023.1179291 (PMC10337590; doi:10.3389/fmicb.2023.1179291)
Supplement: Supplementary file 1 [file Data_Sheet_1.zip]

Archive with 3 entries (3 files):
- Model description.docx
- Supplementary Figures.docx
- Supplementary Tables.DOCX
